# Supplementary material for: TSPYL2 Regulates the Expression of EZH2 Target Genes in Neurons
Source: Mol Neurobiol. 2018 Jul 26;56(4):2640–52. doi: 10.1007/s12035-018-1238-y (PMC6459796; doi:10.1007/s12035-018-1238-y)
Supplement: Supplementary file 1 — (XLSX 540 kb) [file 12035_2018_1238_MOESM1_ESM.xlsx]

## Sheet: Sheet1
Gene symbol	Cluster	neuronal?	synaptic?
Adcy4	1	neuronal
AI606473	1
AI646519	1
Aldh1a2	1
Alx1	1
Alx3	1
Alx4	1
Barhl1	1
Barhl2	1
Barx1	1
Barx2	1
BB283400	1
BC018473	1
BC061194	1
Bsx	1
Cdx2	1
Crnde	1
Cyp26a1	1
Dbx1	1
Dlx1	1
Dlx1as	1
Dlx2	1
Dlx4	1
Dlx6	1
Dlx6as2	1
Dlx6os1	1
Dmbx1	1
Dmrt2	1
Dmrta2	1
Ebf1	1
Ebf2	1
Ebf3	1
Eif4enif1	1
En1	1
En2	1
Esrp1	1
Esrrg	1
Evx1	1	neuronal
Evx2	1
Fendrr	1
Fezf1	1
Flt1	1
Foxa1	1
Foxa2	1
Foxb1	1
Foxb2	1
Foxc1	1
Foxc2	1
Foxd1	1
Foxd2	1
Foxd2os	1
Foxd3	1
Foxd4	1
Foxe1	1
Foxf1	1
Foxf2	1
Foxl2	1
Foxl2os	1
Gad2	1	neuronal	synaptic
Gata2	1
Gata3	1
Gata4	1
Gata6	1
Gbx2	1
Gfi1	1
Gm10578	1
Gm11538	1
Gm14204	1
Gm16551	1
Gm20554	1
Gm3458	1
Gm53	1
Gsc	1
Gsx1	1
Gsx2	1
Hand1	1
Hand2	1
Hhex	1
Hlx	1
Hmx1	1
Hmx2	1
Hmx3	1
Hnf1b	1
Hotair	1
Hottip	1
Hoxa1	1	neuronal	synaptic
Hoxa10	1
Hoxa11	1
Hoxa11os	1
Hoxa13	1
Hoxa2	1
Hoxa3	1
Hoxa4	1
Hoxa5	1
Hoxa6	1
Hoxa7	1
Hoxa9	1
Hoxb1	1	neuronal	synaptic
Hoxb13	1
Hoxb2	1	neuronal	synaptic
Hoxb3	1
Hoxb4	1
Hoxb5	1
Hoxb6	1
Hoxb7	1
Hoxb8	1
Hoxb9	1
Hoxc10	1
Hoxc11	1
Hoxc12	1
Hoxc13	1
Hoxc4	1
Hoxc5	1
Hoxc6	1
Hoxc8	1
Hoxc9	1
Hoxd1	1
Hoxd10	1
Hoxd11	1
Hoxd12	1
Hoxd13	1
Hoxd3	1	neuronal
Hoxd3os1	1
Hoxd4	1
Hoxd8	1
Hoxd9	1
Igf2	1
Igf2os	1
Ikzf3	1
Insl3	1
Irx1	1
Irx2	1
Irx3	1	neuronal
Irx5	1
Isl1	1	neuronal	synaptic
Isl2	1
Klf14	1
Lbx1	1
Lhx1	1	neuronal	synaptic
Lhx1os	1
Lhx4	1
Lhx5	1	neuronal	synaptic
Lhx6	1
Lhx8	1
Lin28b	1
Lmx1a	1	neuronal	synaptic
Lmx1b	1	neuronal	synaptic
LOC102634401	1
LOC102636514	1
Mab21l2	1
Mir10a	1
Mir10b	1
Mir196a-1	1
Mir196a-2	1
Mir196b	1
Mir615	1
Mir7216	1
Mira	1
Mnx1	1
Msx1	1
Msx1os	1
Msx2	1
Nkx1-1	1
Nkx2-1	1
Nkx2-2	1
Nkx2-2os	1
Nkx2-3	1
Nkx2-4	1
Nkx2-5	1
Nkx2-9	1
Nkx3-2	1
Nkx6-1	1
Nkx6-2	1
Olig2	1
Olig3	1
Onecut1	1
Onecut2	1
Onecut3	1
Osr1	1
Osr2	1
Otp	1
Otx2	1	neuronal
Otx2os1	1
Pax1	1
Pax2	1
Pax3	1
Pax5	1
Pax6	1
Pax6os1	1
Pax7	1
Pax9	1
Pcdhga10	1
Pcdhga11	1
Pcdhga9	1
Pcdhgb6	1
Pcdhgb7	1
Pdgfra	1	neuronal
Pdx1	1
Phox2b	1
Pitx1	1
Pitx2	1
Pou4f1	1	neuronal	synaptic
Pou4f2	1
Prdm12	1
Prdm13	1
Prdm6	1
Prss16	1
Raet1a	1
Rax	1
Rbmxl2	1
Rn45s	1
Sall4	1
Sfi1	1
Shox2	1
Sim1	1
Sim2	1
Six1	1	neuronal	synaptic
Six2	1
Six3	1
Six3os1	1
Six6	1
Skor1	1
Skor2	1	neuronal	synaptic
Slc18a3	1	neuronal	synaptic
Slc32a1	1	neuronal	synaptic
Slc6a5	1	neuronal	synaptic
Sox14	1
Sox17	1
Sp8	1
Sp9	1
T	1
Tal1	1
Tbx15	1
Tbx18	1
Tbx2	1
Tbx20	1
Tbx3	1
Tbx4	1
Tbx5	1
Tcf21	1
Tfap2a	1	neuronal	synaptic
Tfap2b	1
Tfap2c	1
Tfap2d	1
Tlx1	1
Tlx2	1
Tlx3	1
Tmem30b	1
Twist1	1
Uncx	1
Vax1	1
Vax2	1
Vax2os	1
Vsx2	1
Wt1	1
Wt1os	1
Zic1	1
Zic4	1
1010001N08Rik	1
2210019I11Rik	1
2210039B01Rik	1
2610016A17Rik	1
2610027K06Rik	1
2700086A05Rik	1
4930412O13Rik	1
5730457N03Rik	1
5730488B01Rik	1
6430503K07Rik	1
6720416L17Rik	1
9230102O04Rik	1
A730090H04Rik	1
B230323A14Rik	1
C130021I20Rik	1
E030019B13Rik	1
Abca4	2	neuronal
Abcg8	2
Abi3	2
Abo	2
Acaa1b	2
Acpp	2
Acsm1	2
Acta1	2
Acvrl1	2	neuronal
Adam33	2
Adamts15	2
Adamts19	2
Adamts2	2
Adamts20	2
Adamtsl3	2
Adamtsl5	2
Adap2	2
Adarb2	2
Adcy8	2
Adcyap1	2	neuronal	synaptic
Adm	2
Adm2	2
Adora2a	2	neuronal	synaptic
Adra1a	2	neuronal	synaptic
Adra1b	2
Adra1d	2
Adra2b	2
Adra2c	2	neuronal	synaptic
Adrb2	2	neuronal	synaptic
Adrb3	2
Aebp1	2
AF529169	2
Afap1l1	2
AI197445	2
AI464131	2
AI593442	2
AI661453	2
AI662270	2
AI848285	2
Aida	2
Aim1	2
Ajuba	2
Akp3	2
Aldh1a3	2
Alk	2	neuronal
Alox12	2
Alox12b	2
Alox12e	2
Alox15	2
Alox5	2	neuronal
Alox8	2
Amn	2
Ank1	2	neuronal	synaptic
Ankrd33b	2
Ankrd34b	2
Ankrd34c	2
Ankrd53	2
Ankrd60	2
Ankrd63	2
Ano1	2
Ap1b1	2
Apoo	2
Apoo-ps	2
Aqp5	2
Ar	2	neuronal
Areg	2
Arhgap27	2
Arhgap29	2
Arhgap6	2
Arhgap8	2
Arhgap9	2
Arhgef17	2
Arhgef5	2
Arid3c	2
Arx	2
Asb18	2
Ascl2	2
Atf3	2
Atf7ip2	2
Atoh1	2
Atp12a	2
Atp2a3	2
Atp2c2	2
Atp4a	2
Atp6v1c2	2
Atp8b1	2	neuronal
AU015836	2
Avp	2	neuronal	synaptic
Avpr1a	2	neuronal	synaptic
B3gnt3	2
B4galnt2	2
Bag3	2	neuronal
Baiap2l1	2
BC016579	2
BC021891	2
BC039966	2
BC089491	2
Bcam	2
Bcas3os1	2
Bcl3	2
Bcor	2
Bdnf	2	neuronal	synaptic
Bean1	2
Best2	2
Bhlha9	2
Bhlhe23	2
Bmp2	2
Bmp3	2
Bmp4	2
Bmp5	2
Bmp6	2
Bmp7	2
Bmp8a	2
Bmp8b	2
Bnc1	2
Bnc2	2
Boll	2
Brinp3	2	neuronal
Brox	2
Bspry	2
Btbd11	2
Btnl2	2
Bves	2
C1ql1	2	neuronal	synaptic
C1ql2	2
C1ql4	2
C1qtnf4	2
C2cd4d	2
Cabp7	2
Cacna2d2	2	neuronal	synaptic
Calcb	2
Calcr	2	neuronal
Car10	2
Car4	2
Car7	2	neuronal	synaptic
Card10	2
Cartpt	2	neuronal	synaptic
Casr	2	neuronal	synaptic
Casz1	2	neuronal	synaptic
Cblc	2
Cbln1	2	neuronal	synaptic
Cbln2	2	neuronal	synaptic
Cbln4	2	neuronal	synaptic
Ccbe1	2
Ccdc108	2
Ccdc114	2
Ccdc125	2
Ccdc144b	2
Ccdc183	2
Ccdc60	2
Ccdc64b	2
Ccno	2
Cd14	2
Cd207	2
Cd244	2
Cd3d	2
Cd3e	2	neuronal	synaptic
Cd3g	2
Cd40	2	neuronal
Cd70	2
Cd83	2
Cdcp1	2
Cdh1	2	neuronal	synaptic
Cdh22	2
Cdh3	2
Cdk5r2	2
Cdkn1c	2
Cdkn2a	2
Cdkn2b	2
Cdr2	2
Cds1	2
Cdx1	2
Cdx4	2
Cemip	2	neuronal	synaptic
Cerkl	2	neuronal
Ces2e	2
Cfc1	2
Cgnl1	2
Ch25h	2
Chat	2	neuronal	synaptic
Chic1	2
Chil4	2
Chmp4c	2
Chp2	2
Chrdl2	2
Chrm2	2	neuronal	synaptic
Chrna3	2	neuronal	synaptic
Chrna5	2	neuronal	synaptic
Chrng	2	neuronal	synaptic
Cib3	2
Cilp2	2
Cited1	2
Clcf1	2
Cldn2	2
Cldn23	2
Cldn26	2
Cldn3	2
Cldn4	2
Cldn5	2	neuronal
Cldn6	2
Cldn7	2
Clic6	2
Cmtm7	2
Cnn1	2
Coch	2
Col12a1	2
Col13a1	2	neuronal	synaptic
Col14a1	2
Col15a1	2
Col19a1	2
Col1a2	2
Col24a1	2
Col26a1	2
Col27a1	2
Col2a1	2
Col8a1	2
Col8a2	2
Colec12	2
Comp	2
Corin	2
Coro6	2
Cped1	2
Cplx4	2	neuronal	synaptic
Cpm	2
Cpne7	2
Cpne9	2
Crabp1	2
Crabp2	2
Crh	2	neuronal	synaptic
Crhr1	2	neuronal	synaptic
Crlf1	2
Cryba2	2
Crym	2
Ctdsp1	2
Cutal	2
Cux1	2	neuronal
Cwh43	2
Cxcl12	2
Cxcl14	2
Cxcl16	2
Cyp1a2	2
Cyp1b1	2
Cyp24a1	2
Cyp26c1	2
Cyp27a1	2
Cyp27b1	2
Cyp2d37-ps	2
Cyp2s1	2
Cyp3a13	2
Cyp4f14	2
Cyp4f18	2
Cyp4f37	2
Cyp4f39	2
Cyr61	2
Cyyr1	2
D1Pas1	2
Dach1	2
Dapk2	2
Dbx2	2
Dclk3	2
Ddit4l	2
Ddx43	2
Degs2	2
Des	2	neuronal	synaptic
Dhh	2
Dio3	2
Dio3os	2
Dkk1	2	neuronal	synaptic
Dkk2	2
Dlgap2	2	neuronal	synaptic
Dlk1	2
Dll4	2
Dlx3	2
Dlx5	2
Dmr	2
Dmrt1	2
Dmrt3	2	neuronal	synaptic
Dmrta1	2
Dnah11	2
Doc2b	2	neuronal	synaptic
Dock5	2
Dock8	2	neuronal	synaptic
Dpp4	2
Dpys	2
Drd1a	2
Drd2	2	neuronal	synaptic
Drd4	2	neuronal	synaptic
Drd5	2	neuronal	synaptic
Dsg2	2
Dsp	2
Duox1	2
Duox2	2
Duoxa1	2
Duoxa2	2
Dusp26	2
Dusp9	2
Ecel1	2
Eci3	2
Edaradd	2
Edn1	2	neuronal	synaptic
Edn3	2	neuronal	synaptic
Efcab4a	2
Efcab6	2
Efcc1	2
Efhd1	2
Efna5	2	neuronal	synaptic
Egfl6	2
Egflam	2	neuronal	synaptic
Egfr	2	neuronal	synaptic
Egr2	2	neuronal	synaptic
Egr3	2	neuronal	synaptic
Egr4	2
Elfn1	2	neuronal	synaptic
Elmo1	2
Elovl3	2
Emilin2	2
Emilin3	2
Eomes	2
Epas1	2
Epcam	2
Epha10	2
Epha2	2
Epha8	2	neuronal
Epor	2
Erbb4	2	neuronal	synaptic
Erich5	2
Esam	2
Esm1	2
Esrp2	2
Esx1	2
Esyt3	2
Etnk2	2
Ets1	2
Etv2	2
Eva1b	2
Exph5	2
Eya2	2
F11r	2
F2rl1	2
Fa2h	2
Fam110c	2
Fam129a	2
Fam150a	2
Fam150b	2
Fam159a	2
Fam163a	2
Fam19a3	2
Fam19a4	2
Fam43b	2
Fam46b	2
Fam71e2	2
Fam78a	2
Fam83g	2
Fam83h	2
Fam84a	2
Fam89a	2
Fat1	2
Fbp1	2
Fbxl8	2
Fbxo27	2
Fbxo32	2
Fbxo43	2
Fcgr1	2
Ferd3l	2
Fermt1	2
Fev	2
Fezf2	2
Ffar4	2
Fgf10	2
Fgf15	2
Fgf16	2
Fgf17	2
Fgf20	2
Fgf3	2
Fgf4	2
Fgf5	2
Fgf8	2
Fgf9	2
Fhdc1	2
Fibcd1	2
Fign	2
Fignl2	2
Fli1	2
Flnc	2
Flt3	2
Fndc3c1	2
Fosl1	2	neuronal	synaptic
Foxa3	2
Foxe3	2
Foxi1	2
Foxi2	2
Foxi3	2
Foxl1	2
Foxn4	2	neuronal	synaptic
Foxp2	2
Foxp4	2
Foxq1	2
Frem2	2
Frem3	2
Frzb	2
Fst	2
Fstl4	2	neuronal	synaptic
Fut4	2
Fxyd5	2
Fzd10	2
Fzd5	2
Fzd6	2
G6b	2
G6bos	2
Gabrd	2	neuronal	synaptic
Gad1	2	neuronal	synaptic
Gad1os	2
Galnt3	2
Galnt6	2
Galr1	2	neuronal	synaptic
Galr2	2	neuronal	synaptic
Gas2l2	2
Gata5	2
Gata5os	2
Gbp2	2
Gbx1	2
Gcgr	2
Gcnt4	2
Gdf6	2
Gdf7	2
Gdnf	2	neuronal	synaptic
Gfi1b	2
Gfra2	2
Gfra3	2
Gfy	2
Ghsr	2	neuronal	synaptic
Gimap1	2
Gipc2	2
Gipc3	2
Gja10	2	neuronal	synaptic
Gja3	2	neuronal	synaptic
Gja4	2	neuronal	synaptic
Gjb2	2	neuronal	synaptic
Gjb3	2	neuronal	synaptic
Gjb6	2	neuronal	synaptic
Gjc3	2	neuronal	synaptic
Gjd2	2	neuronal	synaptic
Gli1	2
Gli3	2
Glis1	2
Glis3	2
Glp1r	2
Glra1	2	neuronal	synaptic
Gm10272	2
Gm10421	2
Gm10684	2
Gm11549	2
Gm11762	2
Gm12	2
Gm12830	2
Gm12992	2
Gm13003	2
Gm13939	2
Gm14207	2
Gm14858	2
Gm15217	2
Gm15413	2
Gm1564	2
Gm15910	2
Gm16063	2
Gm16702	2
Gm1715	2
Gm19424	2
Gm19583	2
Gm20556	2
Gm266	2
Gm2694	2
Gm4980	2
Gm5089	2
Gm5294	2
Gm5607	2
Gm5878	2
Gm6083	2
Gm6116	2
Gm6307	2
Gm6531	2
Gm6756	2
Gm6878	2
Gm8773	2
Gm884	2
Gm996	2
Gna14	2
Gnas	2	neuronal
Gngt2	2
Golga7b	2
Gp5	2
Gpc3	2
Gpr101	2
Gpr139	2
Gpr150	2
Gpr176	2
Gpr26	2
Gpr37	2
Gpr50	2
Gpr6	2
Gpr68	2
Gpr83	2
Gpr88	2	neuronal	synaptic
Gprc5c	2
Grb10	2
Grb7	2
Greb1l	2
Grem1	2
Grhl2	2
Grik3	2	neuronal	synaptic
Grin1os	2
Grin2c	2	neuronal	synaptic
Grin3a	2	neuronal	synaptic
Grm1	2	neuronal	synaptic
Grm4	2	neuronal	synaptic
Grm6	2	neuronal	synaptic
Grm8	2	neuronal	synaptic
Grrp1	2
Gsc2	2
Gsdma2	2
Gstt2	2
Gstt3	2
Gstt4	2
Guca1a	2	neuronal
Gucy2e	2
Gxylt2	2
H2-Ab1	2
H2-Bl	2
H2-Eb2	2
H2-K2	2
H2-Q1	2
H2-Q10	2
H2-Q2	2
H2-Q6	2
H2-Q8	2
H2-T10	2
H2-T3	2
Hapln2	2
Hapln4	2
Hck	2
Hcrt	2	neuronal	synaptic
Hcrtr2	2	neuronal
Hdhd3	2
Helt	2
Hes2	2
Hes3	2	neuronal	synaptic
Hesx1	2
Heyl	2
Hfe2	2
Hic1	2
Hjurp	2
Hmcn1	2
Hmga2	2
Hmha1	2
Hp	2
Hpcal4	2
Hpse2	2
Hrasls5	2
Hrh3	2	neuronal
Hs3st2	2
Hs3st3a1	2
Hs3st3b1	2
Hs3st4	2
Hs3st5	2
Hs3st6	2
Hsd17b1	2
Hsf4	2
Hspa2	2	neuronal
Hspb1	2	neuronal	synaptic
Htatip2	2
Htr1b	2	neuronal	synaptic
Htr1d	2	neuronal	synaptic
Htr1f	2	neuronal
Htr3b	2	neuronal	synaptic
Htr4	2	neuronal	synaptic
Htr5b	2	neuronal
Htr7	2	neuronal	synaptic
Htra3	2
Htra4	2
Huwe1	2
Icam1	2	neuronal	synaptic
Icam5	2
Ifnlr1	2
Igf1	2	neuronal
Igf2bp1	2	neuronal
Igf2bp2	2
Igf2bp3	2
Igsf9b	2	neuronal	synaptic
Ihh	2
Ikzf1	2	neuronal	synaptic
Il10ra	2	neuronal	synaptic
Il11	2
Il15ra	2
Il17ra	2
Il1rapl2	2
Il1rl2	2
Il20ra	2
Il27ra	2
Il4ra	2
Ildr1	2
Insm2	2
Insrr	2
Irak3	2
Irf4	2
Irf5	2
Irf6	2
Irf8	2
Irs4	2
Irx4	2
Irx6	2
Islr2	2
Ism1	2
Itga11	2
Itga7	2	neuronal	synaptic
Itgam	2
Itgb4	2
Itgb5	2
Itgb6	2
Itln1	2
Itpka	2	neuronal	synaptic
Itpr3	2	neuronal	synaptic
Itpripl2	2
Jakmip3	2
Kank1	2
Kank3	2
Kazald1	2
Kbtbd13	2
Kcna1	2	neuronal	synaptic
Kcna7	2
Kcnc2	2	neuronal	synaptic
Kcnc4	2	neuronal	synaptic
Kcne3	2	neuronal
Kcng2	2
Kcng3	2
Kcng4	2
Kcnh3	2
Kcnh4	2
Kcnj12	2	neuronal
Kcnj5	2
Kcnj8	2
Kcnk12	2
Kcnk13	2
Kcnk15	2
Kcnk4	2
Kcnk6	2
Kcnk9	2	neuronal	synaptic
Kcnq1	2
Kcnq2	2	neuronal	synaptic
Kcns1	2
Kcns2	2
Kcp	2
Kctd19	2
Kdr	2	neuronal	synaptic
Khdc3	2
Kif12	2
Kif26a	2
Kirrel2	2
Kis2	2
Kl	2
Klf4	2
Klhl14	2	neuronal
Klhl15	2
Klk4	2
Klk8	2	neuronal	synaptic
Klrg2	2
Kremen2	2
Krt18	2
Krt19	2
Krt2	2
Krt40	2
Krt7	2
Krt8	2
Krt83	2
Krtap5-4	2
L1td1	2
Lad1	2
Lamc2	2
Lamc3	2
Lamp5	2	neuronal
Lbx2	2
Lcn4	2
Lcp2	2
Lef1	2
Lgals12	2
Lgr5	2
Lhfpl3	2
Lhx3	2
Lhx9	2
Lims2	2
Lin28a	2
Lipg	2
Lmo1	2
Lmo3	2
LOC101056149	2
Lor	2
Lox	2
Loxl2	2
Lpar1	2	neuronal	synaptic
Lpar3	2	neuronal
Lpcat2	2
Lrat	2
Lrg1	2
Lrig3	2
Lrp2	2
Lrrc10b	2
Lrrc15	2
Lrrc34	2
Lrrc36	2
Lrrc38	2
Lrrc8e	2
Lrrc9	2
Lrrn4	2
Lta	2
Ltb4r1	2
Ltbp2	2
Ltbp4	2
Ltk	2
Ly75	2
Lyn	2	neuronal	synaptic
Lypd3	2
Lypd5	2
Lypd6b	2
Mab21l1	2
Maf	2
Mafa	2
Mafb	2
Magee2	2
Mak	2	neuronal
Mal	2
Map10	2
Mapk12	2
Mapk13	2
Mapk15	2
Marveld3	2
Mast4	2
Matn4	2
Mb21d1	2
Mc3r	2	neuronal	synaptic
Mcidas	2
Mctp2	2
Mdfi	2
Mecom	2	neuronal
Meg3	2
Megf11	2
Megf6	2
Mei1	2	neuronal
Meiob	2	neuronal
Meis1	2
Meox2	2
Mesp1	2
Mfsd7a	2
Mir101c	2
Mir1188	2
Mir1247	2
Mir124a-2	2
Mir124a-3	2
Mir183	2
Mir1897	2
Mir1900	2
Mir193b	2
Mir1a-1	2
Mir219-2	2
Mir219b	2
Mir26b	2
Mir3108	2
Mir322	2
Mir341	2
Mir351	2
Mir365-1	2
Mir370	2
Mir375	2
Mir483	2
Mir503	2
Mir5135	2
Mir6341	2
Mir6381	2
Mir6393	2
Mir6405	2
Mir692-2b	2
Mir6974	2
Mir7050	2
Mir7055	2
Mir7214	2
Mir7217	2
Mir7218	2
Mir7229	2
Mir7230	2
Mir8092	2
Mir8110	2
Mir96	2
Mirlet7k	2
Mixl1	2
Mkx	2
Mlf1	2
Mlkl	2
Mlph	2	neuronal
Mlxipl	2
Mmp2	2
Mmp25	2
Mmp28	2
Mmp9	2	neuronal	synaptic
Mob3b	2
Mocos	2
Mogat1	2
Morc2b	2
Mos	2
Mospd4	2
Moxd1	2
Mpzl2	2
Mroh2a	2
Msx3	2
Myo10	2	neuronal
Myo5b	2	neuronal	synaptic
Myod1	2
Mzb1	2
Nags	2
Nccrp1	2
Ncmap	2	neuronal
Ndnf	2
Nefh	2	neuronal	synaptic
Nefl	2	neuronal
Nell1	2
Neurl1a	2	neuronal	synaptic
Neurod1	2	neuronal	synaptic
Neurod2	2	neuronal	synaptic
Neurog1	2	neuronal
Neurog2	2
Neurog3	2
Nfatc1	2
Nfe2	2
Nfe2l2	2
Nfe2l3	2
Ngfr	2	neuronal	synaptic
Nhlh2	2
Nhs	2
Nhsl2	2
Nid2	2
Nipal1	2
Nkapl	2
Nkpd1	2
Nkx1-2	2
Nkx2-6	2
Nkx3-1	2
Nlrp6	2
Nme9	2
Nmu	2	neuronal	synaptic
Nodal	2
Notum	2
Npas1	2
Npbwr1	2	neuronal	synaptic
Nphs1	2	neuronal	synaptic
Nphs1os	2
Nphs2	2
Npr1	2
Nptx1	2	neuronal	synaptic
Nptx2	2
Npw	2
Npy	2	neuronal	synaptic
Nr0b1	2
Nr2e1	2	neuronal	synaptic
Nr2f2	2
Nr5a1	2
Nr5a2	2
Nrgn	2	neuronal	synaptic
Nrk	2
Nrn1	2	neuronal	synaptic
Nrtn	2	neuronal
Nt5c1a	2
Ntf3	2	neuronal	synaptic
Ntf5	2	neuronal	synaptic
Ntn1	2
Ntn4	2
Ntrk1	2	neuronal	synaptic
Nup62cl	2
Nxnl2	2
Nxpe5	2
Nxph1	2
Nxph3	2
Nxph4	2
Oaf	2
Obscn	2
Ocln	2
Odf3b	2
Ogt	2	neuronal
Olfr1366	2
Olfr1410	2
Olfr1411	2
Olfr1412	2
Olfr1413	2
Olfr1416	2
Olfr1420	2
Olfr257	2
Olfr266	2
Olfr285	2
Olfr286	2
Olfr288	2
Olfr412	2
Olfr539	2
Olfr60	2
Olfr63	2	neuronal
Olfr93	2
Olfr94	2
Olfr95	2
Olig1	2
Oprd1	2	neuronal	synaptic
Osmr	2
Otop1	2
Otop3	2
Otx1	2
Ovol1	2
Ovol2	2
Oxt	2	neuronal	synaptic
Oxtr	2	neuronal	synaptic
P2ry2	2
Papl	2
Papolb	2
Papss2	2
Paqr5	2
Paqr9	2
Parp12	2
Parp14	2
Paupar	2
Pax8	2
Pbx3	2
Pcdha1	2
Pcdha10	2
Pcdha11	2
Pcdha2	2
Pcdha3	2
Pcdha4	2	neuronal	synaptic
Pcdha4-g	2
Pcdha5	2
Pcdha6	2
Pcdha7	2
Pcdha8	2
Pcdha9	2
Pcdhb1	2
Pcdhb10	2
Pcdhb11	2
Pcdhb12	2
Pcdhb13	2
Pcdhb14	2
Pcdhb15	2
Pcdhb16	2	neuronal	synaptic
Pcdhb17	2
Pcdhb18	2
Pcdhb19	2
Pcdhb2	2
Pcdhb20	2
Pcdhb21	2
Pcdhb22	2	neuronal	synaptic
Pcdhb3	2
Pcdhb4	2
Pcdhb5	2
Pcdhb6	2
Pcdhb7	2
Pcdhga1	2
Pcdhga12	2
Pcdhga2	2
Pcdhga3	2
Pcdhga4	2
Pcdhga5	2
Pcdhga6	2
Pcdhga7	2
Pcdhga8	2
Pcdhgb1	2	neuronal
Pcdhgb2	2
Pcdhgb4	2
Pcdhgb5	2
Pcdhgb8	2
Pcp4l1	2
Pcsk2	2	neuronal
Pcsk2os1	2
Pde8a	2
Pdia5	2
Pdlim1	2
Pdlim2	2
Pdzk1ip1	2
Pdzrn4	2
Pear1	2
Penk	2	neuronal	synaptic
Pfdn4	2
Pgm5	2
Pgr	2	neuronal	synaptic
Pgr15l	2
Phlda2	2
Phldb3	2
Phox2a	2	neuronal	synaptic
Piezo2	2
Pik3r5	2
Pisd-ps1	2
Pisd-ps2	2
Pisd-ps3	2
Pitpnm3	2
Pitx3	2	neuronal
Pkdrej	2
Pkp1	2
Pla2r1	2
Plag1	2
Plcb4	2	neuronal	synaptic
Plcd3	2
Plek2	2
Plekha2	2
Plekhd1	2
Plekhd1os	2
Plekhg3	2
Plekhg6	2
Plk5	2
Pllp	2	neuronal
Pltp	2
Pmaip1	2
Pmis2	2
Pmp22	2	neuronal
Pnoc	2	neuronal	synaptic
Pom121l2	2
Pomc	2	neuronal	synaptic
Popdc3	2
Pou2f3	2
Pou3f1	2
Pou4f3	2
Ppara	2
Pparg	2
Ppl	2
Ppm1j	2
Ppm1n	2
Ppp1r36	2
Ppp1r3b	2
Ppp2r2c	2
Prdm14	2
Prdm16	2
Prdm8	2
Prkag3	2
Prkch	2
Prkcq	2	neuronal	synaptic
Prkg1	2
Prlhr	2
Prob1	2
Prok2	2
Prom2	2
Prox1	2	neuronal	synaptic
Prph	2	neuronal	synaptic
Prr15l	2
Prr23a	2
Prr5	2
Prrx1	2
Prrx2	2
Prrxl1	2
Prss34	2
Prss36	2
Prss50	2
Prtg	2
Psmb8	2
Ptchd3	2
Ptf1a	2	neuronal	synaptic
Ptger2	2
Ptger4	2	neuronal	synaptic
Ptgis	2
Pth1r	2
Pth2	2
Pthlh	2
Ptpn14	2
Ptprb	2
Ptprm	2
Ptprn	2	neuronal	synaptic
Ptprtos	2
Ptrf	2
Pvalb	2	neuronal	synaptic
Pxdc1	2
Pyy	2	neuronal	synaptic
Qprt	2
Rab11fip1	2
Rab20	2
Rab37	2
Rad21l	2	neuronal
Ralyl	2
Rap1gap2	2	neuronal
Rarres1	2
Rasd2	2	neuronal	synaptic
Rasgrf1	2	neuronal	synaptic
Rasl10a	2
Rassf10	2
Rbm20	2
Rbm46	2
Rbm46os	2
Rbms1	2
Rbp1	2
Rbp4	2
Rbpjl	2
Rbpms	2
Rbpms2	2
Rcan2	2
Rcsd1	2
Reln	2	neuronal	synaptic
Rem1	2
Resp18	2	neuronal
Ret	2	neuronal	synaptic
Rfx4	2
Rfx6	2
Rgl3	2
Rgs10	2	neuronal	synaptic
Rgs12	2	neuronal	synaptic
Rgs6	2
Rhcg	2
Rhd	2
Ribc1	2
Ripk3	2
Ripk4	2
Ripply3	2
Rln3	2
Rmst	2
Rnf138rt1	2
Rnf207	2
Rnf220	2
Rnf39	2
Robo3	2	neuronal
Ror2	2	neuronal	synaptic
Rpl31-ps12	2
Rpp25	2
Rprml	2
Rspo1	2
Rspo4	2
Rsrc1	2
Rtbdn	2
Runx2	2
Rxfp3	2
S100a1	2	neuronal
S100a13	2
S100a9	2
S1pr5	2
Sall1	2
Sall3	2
Satb1	2
Satb2	2
Scarf2	2
Scgn	2	neuronal	synaptic
Scin	2
Scml4	2
Scn10a	2	neuronal	synaptic
Scn4b	2	neuronal	synaptic
Scnn1b	2
Scube1	2
Sdk1	2	neuronal	synaptic
Sec31b	2
Sema5b	2
Sept14	2
Sept9	2
Sfmbt2	2	neuronal
Sfrp1	2
Sfrp2	2
Sfrp5	2
Sgk2	2
Sgpp2	2
She	2
Shh	2	neuronal	synaptic
Shisa2	2
Shisa3	2
Shroom1	2
Sidt1	2
Sigirr	2
Six4	2	neuronal	synaptic
Skap1	2
Skap2	2
Slc13a3	2
Slc13a5	2
Slc15a1	2
Slc16a12	2
Slc16a3	2
Slc16a9	2
Slc17a6	2	neuronal	synaptic
Slc18a2	2	neuronal	synaptic
Slc22a3	2
Slc24a1	2
Slc25a48	2
Slc26a10	2
Slc26a4	2
Slc27a2	2
Slc30a2	2
Slc30a3	2	neuronal	synaptic
Slc35d3	2
Slc35g2	2
Slc38a4	2
Slc45a3	2
Slc46a2	2
Slc47a1	2
Slc47a2	2
Slc5a1	2
Slc5a8	2
Slc6a2	2	neuronal
Slc6a20a	2	neuronal
Slc6a3	2	neuronal	synaptic
Slc6a4	2	neuronal	synaptic
Slc6a7	2
Slc7a10	2	neuronal
Slc9a2	2
Slc9a3	2
Slco2a1	2
Slfn1	2
Slfn10-ps	2
Slfn5	2
Slfn5os	2
Slit1	2
Smad6	2
Smagp	2
Smc1a	2
Smco3	2
Smoc2	2
Smpd5	2
Snai2	2
Snai3	2
Snhg11	2
Sntb2	2	neuronal	synaptic
Snx22	2
Snx8	2
Sorbs3	2
Sorcs3	2	neuronal	synaptic
Sowaha	2
Sowahb	2
Sowahd	2
Sox1	2
Sox10	2
Sox18	2
Sox2	2
Sox21	2
Sox30	2
Sox7	2
Sp5	2
Sp6	2
Sp7	2
Spata18	2
Sphk1	2	neuronal	synaptic
Spint1	2
Spint5	2
Spon1	2
Srd5a2	2	neuronal
Srgn	2
Srms	2
Sst	2	neuronal
Sstr1	2	neuronal	synaptic
Sstr5	2	neuronal	synaptic
St14	2
St3gal6	2
St6galnac2	2
Stac	2
Stac2	2
Stard8	2
Stat5a	2
Stk33	2
Stmn2	2	neuronal
Stpg2	2
Sulf1	2	neuronal	synaptic
Sult2b1	2
Susd1	2
Susd3	2
Susd5	2
Syk	2
Synpo2l	2
Sypl2	2	neuronal	synaptic
Syt2	2	neuronal	synaptic
Syt6	2	neuronal	synaptic
Tac1	2	neuronal	synaptic
Tacstd2	2
Tal2	2
Tbr1	2	neuronal
Tbx1	2
Tbx21	2	neuronal
Tbx3os2	2
Tc2n	2
Tcea3	2
Tcerg1l	2
Tcf15	2
Tcf24	2
Tcf7l2	2
Tcfl5	2
Tchh	2
Tcstv3	2
Tdh	2
Tdrd5	2
Tdrd6	2
Tead4	2
Tec	2
Tekt3	2
Terc	2
Tes	2
Tescl	2
Tex40	2
Tfap2e	2
Tgfb1	2	neuronal
Tgfbi	2
Tgfbr3	2
Th	2	neuronal	synaptic
Thbd	2
Thbs4	2	neuronal	synaptic
Themis2	2
Tjp2	2	neuronal	synaptic
Tle2	2
Tll1	2
Tll2	2
Tlr2	2
Tlr5	2
Tm6sf1	2
Tmc6	2
Tmc8	2
Tmem100	2	neuronal
Tmem102	2
Tmem117	2
Tmem132c	2
Tmem132d	2
Tmem151a	2
Tmem159	2
Tmem163	2	neuronal	synaptic
Tmem171	2
Tmem200b	2
Tmem221	2
Tmem233	2
Tmem255b	2
Tmem26	2
Tmem37	2
Tmem45b	2
Tmem51	2
Tmem51os1	2
Tmem54	2
Tmem59l	2
Tmem91	2
Tmprss2	2
Tnf	2	neuronal	synaptic
Tnfaip2	2
Tnfrsf1b	2	neuronal
Tnfrsf25	2
Tnfsf11	2
Tnxb	2
Topaz1	2
Tox	2
Tox2	2
Tpm2	2
Trabd2b	2
Tradd	2
Trank1	2
Trh	2	neuronal
Trhde	2
Tril	2
Trim14	2
Trim15	2
Trim25	2
Trim47	2
Trim50	2	neuronal
Trim71	2
Trnp1	2
Trp73	2
Trpc5	2	neuronal	synaptic
Trpm8	2
Trpv4	2	neuronal
Tsc22d3	2
Tshz2	2
Tubb6	2
Tulp1	2	neuronal	synaptic
Twist2	2
Tymp	2
Ucn	2	neuronal	synaptic
Ucn3	2	neuronal	synaptic
Ucp1	2
Ugt1a1	2
Unc5b	2
Upp1	2
Urad	2
Ush1g	2	neuronal
Usp44	2
Utf1	2
Vdr	2
Vgll2	2
Vgll3	2
Vmn1r235	2
Vrtn	2
Vstm2l	2
Vsx1	2
Vwa2	2
Vwa5b1	2
Vwa5b2	2
Vwc2	2	neuronal	synaptic
Wdr86	2
Wif1	2
Wnk4	2
Wnt1	2
Wnt10a	2
Wnt10b	2
Wnt11	2
Wnt16	2
Wnt2b	2
Wnt3	2
Wnt3a	2
Wnt6	2
Wnt8b	2
Wnt9b	2
Xkr7	2
Zbtb42	2
Zbtb8b	2
Zc3hav1	2
Zdhhc25	2
Zfhx3	2
Zfhx4	2
Zfp296	2
Zfp36l2	2
Zfp385c	2
Zfp503	2
Zfp518a	2
Zfp536	2
Zfp618	2
Zfp648	2
Zfx	2
Zg16	2
Zic2	2
Zic3	2
Zic5	2
Zmynd15	2
Zpbp2	2
Zyg11a	2
0610012H03Rik	2
0610040J01Rik	2
1100001G20Rik	2
1600019K03Rik	2
1600029O15Rik	2
1700001C19Rik	2
1700001O22Rik	2
1700022H16Rik	2
1700024G13Rik	2
1700028B04Rik	2
1700039E22Rik	2
1700041C23Rik	2
1700051A21Rik	2
1700057H15Rik	2
1700092C10Rik	2
1700108J01Rik	2
1700109G15Rik	2
1700112E06Rik	2
1700121N20Rik	2
1700124L16Rik	2
1700125G02Rik	2
1810019D21Rik	2
1810019J16Rik	2
2010001E11Rik	2
2410124H12Rik	2
2410137M14Rik	2
2610018G03Rik	2
2610028E06Rik	2
2610035F20Rik	2
2610100L16Rik	2
2610307P16Rik	2
2700054A10Rik	2
2810405F15Rik	2
2900008C10Rik	2
4632428N05Rik	2
4833403I15Rik	2
4921501E09Rik	2
4930405D11Rik	2
4930407I10Rik	2
4930413E15Rik	2
4930426D05Rik	2
4930438E09Rik	2
4930447C04Rik	2
4930448H16Rik	2
4930468A15Rik	2
4930488B22Rik	2
4930500L23Rik	2
4930519F24Rik	2
4930599N23Rik	2
4931408C20Rik	2
4933407E24Rik	2
4933416E03Rik	2
4933417O13Rik	2
4933425B07Rik	2
4933427G17Rik	2
4933427I22Rik	2
4933428G20Rik	2
4933429O19Rik	2
4933432G23Rik	2
4933440M02Rik	2
5930403L14Rik	2
5930412G12Rik	2
6430706D22Rik	2
6430710C18Rik	2
8430437L04Rik	2
9130024F11Rik	2
9230105E05Rik	2
9330158H04Rik	2
9330162B11Rik	2
9430076C15Rik	2
9530036O11Rik	2
9530059O14Rik	2
A330050F15Rik	2
A4galt	2
A530058N18Rik	2
A630012P03Rik	2
A630075F10Rik	2
A730008H23Rik	2
A930003O13Rik	2
A930004D18Rik	2
A930009A15Rik	2
B130024G19Rik	2
B230216G23Rik	2
B230312C02Rik	2
C130074G19Rik	2
C230079O03Rik	2
C430049B03Rik	2
D030025P21Rik	2
D230030E09Rik	2
D430036J16Rik	2
D630010B17Rik	2
D630041G03Rik	2
D730050B12Rik	2
D930020B18Rik	2
E030030I06Rik	2
E030044B06Rik	2
E130012A19Rik	2
E230019M04Rik	2
F930015N05Rik	2
G630025P09Rik	2
G630093K05Rik	2
Aadacl3	3
Aadat	3
Aanat	3
Aard	3
Aass	3
Aatf	3
AB041803	3
Abat	3	neuronal	synaptic
Abca1	3	neuronal	synaptic
Abca12	3
Abca13	3
Abca14	3
Abca15	3
Abca16	3
Abca17	3
Abca6	3
Abca7	3
Abca8a	3
Abca9	3
Abcb11	3
Abcb4	3
Abcb5	3
Abcb7	3
Abcb9	3
Abcc2	3
Abcc3	3
Abcc4	3
Abcc6	3
Abcc8	3	neuronal	synaptic
Abcc9	3	neuronal	synaptic
Abcd1	3
Abcg1	3
Abcg3	3
Abcg5	3
Abhd12b	3
Abhd15	3
Abhd16b	3
Abi3bp	3
Ablim2	3
Ablim3	3
Abtb2	3
Acacb	3
Acad9	3	neuronal
Acadl	3
Acan	3	neuronal	synaptic
Acbd4	3
Acbd5	3
Acbd7	3
Accsl	3
Ace	3
Ace2	3
Ace3	3
Acer2	3
Acer3	3
Ache	3	neuronal	synaptic
Ackr2	3
Ackr3	3
Acmsd	3
Acot11	3
Acot12	3
Acot3	3
Acot4	3
Acot5	3
Acot6	3
Acot9	3
Acox2	3
Acoxl	3
Acp1	3
Acp5	3
Acp6	3
Acrv1	3
Acsbg2	3
Acsf2	3
Acsl4	3	neuronal	synaptic
Acsl5	3
Acsm2	3
Acsm3	3
Acsm4	3
Acsm5	3
Acss2os	3
Acss3	3
Acta2	3
Actbl2	3
Actc1	3
Actg2	3
Actl10	3
Actl6b	3	neuronal
Actl7a	3
Actl7b	3
Actl9	3
Actn2	3
Actr5	3
Actrt1	3
Actrt2	3
Acvr1c	3
Acy3	3
Acyp2	3
Ada	3	neuronal
Adad1	3
Adad2	3
Adam12	3
Adam18	3
Adam1b	3
Adam2	3
Adam28	3
Adam3	3
Adam30	3
Adam5	3
Adam7	3
Adamts12	3
Adamts13	3
Adamts14	3
Adamts16	3
Adamts17	3
Adamts18	3
Adamts5	3
Adamts7	3
Adamts8	3
Adamts9	3
Adamtsl1	3
Adamtsl2	3
Adap1	3
Adar	3
Adarb1	3	neuronal	synaptic
Adat3	3
Adck3	3
Adcy1	3
Adcy2	3	neuronal
Adcy3	3
Adcy5	3
Adcy7	3
Adcy9	3	neuronal
Adgb	3
Adh7	3
Adipoq	3	neuronal	synaptic
Adnp2	3
Ado	3
Adora2b	3
Adprhl2	3
Adra2a	3	neuronal	synaptic
Adrb1	3	neuronal	synaptic
Adrbk2	3
Adss	3
Adssl1	3
Adtrp	3
AF067063	3
AF251705	3
AF357425	3
AF357426	3
AF366264	3
Afap1l2	3
Aff1	3
Aff2	3
Afm	3
Aga	3
Agap1	3
Agbl1	3
Agbl2	3
Agmat	3
Agpat2	3
Agpat4	3
Agpat9	3
Agtr1a	3	neuronal
Agtr2	3
Ahnak	3
Ahr	3
Ahrr	3
Ahsg	3
AI115009	3
AI118078	3
AI182371	3
AI314278	3
AI317395	3
AI414108	3
AI427809	3
AI429214	3
AI463170	3
AI507597	3
AI607873	3
AI847159	3
AI854703	3
AI987944	3
Aicda	3
Aif1l	3
Aifm1	3
Aifm2	3
Aifm3	3
Aig1	3
Aim1l	3
Aipl1	3	neuronal
Aire	3
Airn	3
Ajap1	3
AK129341	3
Ak3	3
Ak5	3
Ak8	3
Akap12	3
Akap13	3
Akap17b	3
Akap2	3
Akap3	3
Akap4	3
Akap6	3
Akip1	3
Aknad1	3
Akr1b10	3
Akr1b3	3	neuronal
Akr1b7	3
[truncated: 22,012 more rows]
